# Supplementary material for: Bioderived Cellulose Aerogel Fibers with Hierarchical Porosity for Millisecond Hydrovoltaic Sensing
Source: Research (Wash D C). 2026 Jun 9;9:1324. doi: 10.34133/research.1324 (PMC13247317; doi:10.34133/research.1324)
Supplement: Supplementary 1 — Figs. S1 to S33 Tables S1 to S3 Movies S1 to S4 [file research.1324.f1.zip]

Archive with 5 entries (5 files):
- Movie S1.mp4
- Movie S2.mp4
- Movie S3.mp4
- Movie S4.mp4
- Supporting Information-Clean version.docx
